# Supplementary material for: The distribution of bioactive gibberellins along peach annual shoots is closely associated with PpGA20ox and PpGA2ox expression profiles
Source: BMC Genomics. 2022 Oct 28;23:730. doi: 10.1186/s12864-022-08943-5 (PMC9615383; doi:10.1186/s12864-022-08943-5)
Supplement: Supplementary file 1 — Additional file 1: Figure S1. Verification of PpKO gene structure using the alignment results of reads obtained from the transcriptome of peach flowers, stems, fruits and pits. Figure S2. Sequence alignment of GA20ox from Arabidopsis and peach. The LPWKET motif are underlined. Figure S3. The phylogenetic trees of CPS (A), KS (B), KO (C), KAO (D) and GA3ox (E). The amino acid sequences were downloaded from Phytozome database and the Gene ID are listed after the gene name. Figure S4. qPCR analysis of transgenic lines. Two transgenic lines of PpGA20ox1 (A) and -2 (B) in ga20ox mutant (CS92956) of Arabidopsis. Three transgenic lines of PpGA20ox1 (C) and -2 (D) in Arabidopsis (Ecotype Columbia). Two lines of PpGA3ox1 (E) in Arabidopsis (Ecotype Columbia). Two lines of PpGA2ox6 in Nicotiana tabacum. Figure S5. Overexpression of PpGA20ox5 in Arabidopsis. Table S1. Sequence of genes involved in GA biosynthesis of peach. Table S2. List of primers used in this study. [file 12864_2022_8943_MOESM1_ESM.zip › Table S1.xlsx]

## Sheet: Table S1 
Table S1 Sequence of genes involved in GA biosynthesis of peach
PpCPS-Prupe.8G239900	Genomic sequence	ATGCTGGGGTCTATGGAGGACGGAGAGATCACAGTGTCAGCATACGACACCGCTTGGGTGGCTCTGGTGGAAGATGTGGAGGGAAGTGGCTTGCCTCAGTTCCCCTCCAGCCTCGAATGGATTGCCAACAATCAGCTCCCAGATGGCTCTTGGGGAGATAGTGAAATTTTCACTGCTCACGATCGCATCATCAACACCATAGCTTGTGTTGTTGCTTTAAAAACATGGAACGTTCATCCCGACAAATGTGAAAAAGGTAAGACTACTTAGTTAGACCGACGACTAAATTCTGATGTGTGAAAATGCTCGCCTAATCCTCTAAACCATAATCTCGTTCCCTTTTACATTTTCTTCCTCAAATGTAACCCCATTAAATATTGGTTCTGCTTTTAATGATAC…
	CDS sequence	ATGCTGGGGTCTATGGAGGACGGAGAGATCACAGTGTCAGCATACGACACCGCTTGGGTGGCTCTGGTGGAAGATGTGGAGGGAAGTGGCTTGCCTCAGTTCCCCTCCAGCCTCGAATGGATTGCCAACAATCAGCTCCCAGATGGCTCTTGGGGAGATAGTGAAATTTTCACTGCTCACGATCGCATCATCAACACCATAGCTTGTGTTGTTGCTTTAAAAACATGGAACGTTCATCCCGACAAATGTGAAAAAGGAATGGCATATTTCAAGGAAAACATAAACAAGCTTGGGAACGAGAATGCCCAACACATGCCTATCGGGTTTGAAGTTGCTTTTCCTTCGATTCTTGAAATAGCTCGAAGTTTAAACCTGGAAGTACCTGACGACTGTGCAGTG…
	Peptide sequence	MLGSMEDGEITVSAYDTAWVALVEDVEGSGLPQFPSSLEWIANNQLPDGSWGDSEIFTAHDRIINTIACVVALKTWNVHPDKCEKGMAYFKENINKLGNENAQHMPIGFEVAFPSILEIARSLNLEVPDDCAVLHEIYAMRNLKLTKIPRDIMHKVPTTLLHSLEGMAGLDWKKLLKLQSQDGSFLFSPASTAYALMRTKDSKCMTYLAKAVHKFNGGVPNVYPVDLFEHVWVVDRLQRLGISRYFEPQIKECINYVNRYWTEKGICWARNSEVQDIDDTAMAFRLLRLHGHHVSADVFEHFKKGNEFICFAGQSTQAVTGMYNLFRASQVLFPGENILEEAKDFSTKFLREKQASDELLDKWIITKDLPGEVGYALEVPWYASLPRLETRFFIEQYGG…
PpKS1-Prupe.4G128500	Genomic sequence	ATGTCTTTTTCGCACCTCAGTACTCTTAAATGTTCCACCTTTTCCTTATCATCAGGTTTCTCTCTCTCTCTCTCTCTCTCTCTCTCTCTCTCTCTCAACATATTTCATTTGTTTTTGTTTTGTTTTGGGATTGTGCATGATTTTCTTGAACTGGGTGTTTTGTGTTTATGTTGTTACTTTGGTTATCTTGACGGTATTGATGTCCGAATTTTATAATTTTTCTGTCATTGATCTTAAAAATTAGTTTTCGAGTTATTAGTGTCTCAGGTTGTTAAATTCTTAGATCCAGGCTTGGTTGCAACTTGAAGAATTAACCAAAAGAAGGTTCTTTAATTAAGCAAATAAAATGCCATTTTCACACCTCTTGTCAGGATTCATTCAAGTTTGAGAACCTGATTT…
	CDS sequence	ATGTCTTTTTCGCACCTCAGTACTCTTAAATGTTCCACCTTTTCCTTATCATCAGAAAAATTTTATGGAAATCATATCTTGCCACAAGCAGCTTCAACAATCCCGACATTAGATGGGGAAGCAGAGGGCAATACTGCTGGTTTGCGGAATTTTGAGAGTACTAAACTGAGAATAAAGAAGATGTTCAACAAGGTTGATCTCACTGTTTCCTCATATGACACTGCTTGGGTGGCAATGGTCCCTTCTACAAATTCCCTGAAGGACCCTTTTTTCCCTGAATGCGTAAACTGGCTATTGGGAAATCAACTCTATGATGGTTCATGGGGTCCTCCAAATTTGCATCCCTTGTTGATGAAAGATGCTCTCTTGTCCACCATAGCATGTATCCTTGCACTAAAA…
	Peptide sequence	MSFSHLSTLKCSTFSLSSEKFYGNHILPQAASTIPTLDGEAEGNTAGLRNFESTKLRIKKMFNKVDLTVSSYDTAWVAMVPSTNSLKDPFFPECVNWLLGNQLYDGSWGPPNLHPLLMKDALLSTIACILALKRWSVGEEQINKGLHFIESNLASANDEELHSPVGFNIMFPVMIESAMKLDMNLPLGAPTLDALFHRRERELKSSYGSNSEGWRAFLAYISEGFGKSQDWELVMKYQRKNGSLFNSPSTTAAAFTHLKNADCLKYLRTLLEKFGNAVPTVYPLENYARLSMVASLESLGIDRHFREEIRSVLDETYRCWLHGDEDIFSDAATFAMAFRLLRVNGYDVSADPLSQFSEDCFFNSLGGYLKDIGAALELLRASEFIIHPDESVMEKQNYW…
PpKS2-Prupe.4G128600	Genomic sequence	ATGGTACTAAATTTAGTCCAAGCCAGTCCAAGCCAAGCCTGTGTACCAAACGACCCCTAAGAGGTATAAGCAAAGCATATAATCAGAGTTCTCTCAACTGGTTATAGTATTAATTCTTACTATCTCAGTTTTTGTCTATAATGTAAGAACATTGTTTCTTGGGTTACCTGGATTGGATTTCTGCTCTTTAAGATGTACTTTCTTTAATAATCTGCCACAAGCAGCTTCAACAGTCCCGAGACTAAATGGGGCAGCAGAGAGAGAGAACAATACTGTTGTTTTCATAAGACTATCCCTCACTAGTTCTATTATTTCCTTTATACTCTTTATATTGTTAACAATGTCATTAAGTGTTTTTTTTAGTTCAATCAGAATTTTGAGGGGACTAAAGAAAGAATA…
	CDS sequence	ATGGTACTAAATTTAGTCCAAGCCAGTCCAAGCCAAGCCTCTTCAACAGTCCCGAGACTAAATGGGGCAGCAGAGAGAGAGAACAATACTAATTTTGAGGGGACTAAAGAAAGAATAAAGAAGATGTTCACCAAGGTTGATCTCTCTGTTTCATCATATGACACTGCTTGGGTGGCAATGGTCCCTTCTCCAAATTCTTCAAAGGAACCTTTTTTCCCTGAATGTGTAAATTGGTTATTGGCAAATCAACTCCATGATGGCTCATGGGGTCCTAAGTTTCATCCCTTGTTAATCAAAGATGCTCTCTTATCTACCTTAGCATGTATCCTTGCACTAAAGCGGTGGAGTGTTGGTGAAGAACAAATTAACAAGGGGCTACATTTTATTGAATCAAATTTA…
	Peptide sequence	MVLNLVQASPSQASSTVPRLNGAAERENNTNFEGTKERIKKMFTKVDLSVSSYDTAWVAMVPSPNSSKEPFFPECVNWLLANQLHDGSWGPKFHPLLIKDALLSTLACILALKRWSVGEEQINKGLHFIESNLALATDEEQQSPVGFNIIFPAMIESAMNFDMYLPLGAPALDALFHRRDFELKRGYGSNSEGWRAFLAYISEGLGSQDWELVMKFQKKNGSLFNSPSTTAAAFTQLKNAHCLKYLRALLEKCGNAVPMVYPLDNYARLSVVASLESLGIDRHFREEIRSVLDETYRCWQQGEEDIFSDAASCAMAFRLLRVHGYDISAVNFQKIVSSIPLGGYMKDIGAALELFKASEIIIHPDESVLEKQNNWMSQFPETGVIQYFNSGSCLNIGNE…
PpKO-Prupe.1G388500	Genomic sequence	ATGGCCCCCATTCAACAAGCCCTTCAAGATTTTCAAGCATTGCCCTTTGCCATCCCTGTTGCACTGGGTGCTCTGTCTTTGCTTTTCCTGTTTTCCATCAAAGGTTTAATCTTTACCAAGAAGAGTGCATTTTCCCAACTCCCTTCTGTGCCAGGTACATATTTCTCAGTCTTTGCCTTAATTTGCATGTCATGTTCTTCTTCTTTGAGATTTTCTCTTGATCAGTGATCATGAGATTTCTGCTTTTATCTTTGTCGTTATTAGTTTTTGGGAATTTAAGAAAGAAGATGCAATGATTATTGTGTAATTAACTTGGGAATTTGTTTGGGGTGTGTGTGCAGTGGTACCAGGGCTGCCGGTGGTGGGGAATTTGCTGCAACTGAAGGATAAGAAGCCTTA…
	CDS sequence	ATGGCCCCCATTCAACAAGCCCTTCAAGATTTTCAAGCATTGCCCTTTGCCATCCCTGTTGCACTGGGTGCTCTGTCTTTGCTTTTCCTGTTTTCCATCAAAGGTTTAATCTTTACCAAGAAGAGTGCATTTTCCCAACTCCCTTCTGTGCCAGTGGTACCAGGGCTGCCGGTGGTGGGGAATTTGCTGCAACTGAAGGATAAGAAGCCTTACAAGACGTTTACAAAGTGGGCTGAGAAGTATGGACCTATCTATTCTATCCGGACTGGTGCTTCAACCGTGGTCGTTCTCAATACTACGGATGTTGCCAAAGAGGCCATGGTGACCAGATATTCGTCCATGTCAACGAAAAAGCTATCAAAGGCGCTAAAGATTCTCACTTGCAATAAATGTATGGTT…
	Peptide sequence	MAPIQQALQDFQALPFAIPVALGALSLLFLFSIKGLIFTKKSAFSQLPSVPVVPGLPVVGNLLQLKDKKPYKTFTKWAEKYGPIYSIRTGASTVVVLNTTDVAKEAMVTRYSSMSTKKLSKALKILTCNKCMVAISDYNDFHKMIKRYILTNVLGANAQKRHRSHRDTMRENVASRLHAHVKNAPQEAINFRKIFEYELFGISLKQALGKNIEDSIYVEELGTTLSRDEIFKVLVLDIMEAAIDVDWRDFFPYLRWVPNKSLEMKIQRLYTRRSAVMNALIDDRKKGIASGEELNCYTDYLLSEAKTLTSEQIAMLLWETIIETADTTLVTTEWAMYEIAKDSNRQGRLYQEIQNVCGSNKITEEHLSQLPYLSAVFHETLRKHSPAPIVPLRYAHEDT…
PpKAO1-Prupe.2G109600	Genomic sequence	ATGTTGGGTTTGGTTGTGGGAGTTGGAAGGGAGCTTGGTTCCTCCATGTGGATGGTCCTTTTGTGCAGCCTTGGTGCTCTTGTGGCCCTCAAATGGCTTCTGCAGAATGCAAATTCCTGGTACTATGAAACTCCGCTGGGTGAAAAGAAGCACTCTCTCCCTCCTGGTGACTTGGGCTGGCCTTTCATTGGCAACATGTGGTCTTTTCTCAAAGCTTTCAAGTCCTCCAACCCTGAAGCCTTCCTCAACTCCATGGTTTCCAGGTTCACACCTCTCTCTCTCTCTCTCTCTCTCTCTCTCTCTCTCTCTCTCTCTCTCTCTCTCTCTCTCTCTCGTCTACAATTCTATGTATTTTCTTTACTTTCTCTAAGCCAGATGAATTATCTGGTACCCGATATC…
	CDS sequence	ATGTTGGGTTTGGTTGTGGGAGTTGGAAGGGAGCTTGGTTCCTCCATGTGGATGGTCCTTTTGTGCAGCCTTGGTGCTCTTGTGGCCCTCAAATGGCTTCTGCAGAATGCAAATTCCTGGTACTATGAAACTCCGCTGGGTGAAAAGAAGCACTCTCTCCCTCCTGGTGACTTGGGCTGGCCTTTCATTGGCAACATGTGGTCTTTTCTCAAAGCTTTCAAGTCCTCCAACCCTGAAGCCTTCCTCAACTCCATGGTTTCCAGGTTTGGTCGTACTGGAATCTACAAAACTTTCATGTTTGGGAGCCCAAGTATCATCGTTACAACGCCTGAAGCAAGTAAAAAAGTTTTGACAGATGATGATGCATTTAAACCCGGGTGGCCTATTTCCACAGAGGAA…
	Peptide sequence	MLGLVVGVGRELGSSMWMVLLCSLGALVALKWLLQNANSWYYETPLGEKKHSLPPGDLGWPFIGNMWSFLKAFKSSNPEAFLNSMVSRFGRTGIYKTFMFGSPSIIVTTPEASKKVLTDDDAFKPGWPISTEELIGKNSFTSISFEEHKRLRKLTAAPVNGYEALSVYTTYIEERVISSLEKWSKMGEIEFLTQLRKLTFRIIMYIFLSSESEPVMEALEKEYTILNYGVRAMAINLPGFAYHKALKARKNLVSTFQSIVDDRRAQRKAGNYVAKKKDMMDALLDVVDDDGRKLTDAEIIDVLLMYLNAGHESSGHTMMWAAVFLQKHPKIFQKAKAEQEEIVKRRPPTQKGMAFKEYREMEYLSQVIDETLRVVTFSLTVFREAKKDVNINGYSVPKG…
PpKAO2-Prupe.2G109700	Genomic sequence	ATGTCGGGTTTGGGAGTTGGAATGGAGCTTGGTTCCTCCATGTGGATGGTCCTTTTGTGCAGCGTTTGTGCTCTTGTGGCCCTCAAATGGCTTCTGCAGAATGCAAATTCCTGGTTATATGAAACCCCGCTGGGTGAAAAGCAGTACTCTCTCCCTCCTGGTGACTTGGGCTGGCCTTTCATTGGCAACATGTGGTCCTTCCTCAAAGCTTTCAAGTCCTCTAACCCTGAAACCTTTGTCAACTCCCTTGTTTCCAGGTTCACATCCCTCTCAATCTCTCTCGGCTACAAGTATATGTATTTTCTTTGTTTTCTTCAAGAAAAAGTTTATCTGATACCGGATGTCAAGTTAGACGTTTCTAAAGAAAATGACGGAGGCATTTTGGTAATTTGAAGTTGG…
	CDS sequence	ATGTCGGGTTTGGGAGTTGGAATGGAGCTTGGTTCCTCCATGTGGATGGTCCTTTTGTGCAGCGTTTGTGCTCTTGTGGCCCTCAAATGGCTTCTGCAGAATGCAAATTCCTGGTTATATGAAACCCCGCTGGGTGAAAAGCAGTACTCTCTCCCTCCTGGTGACTTGGGCTGGCCTTTCATTGGCAACATGTGGTCCTTCCTCAAAGCTTTCAAGTCCTCTAACCCTGAAACCTTTGTCAACTCCCTTGTTTCCAGGTTTGGGCGTACTGGAATCTACAAGGCCTTCATGTTTGGGAGCCCAAGTGTCATCGTTACAACGCCGGAATCAAGTAAAAGAGTTTTGACAGATGATGATGCATTTAAACCCGGCTGGCCTCTTTCCACATTGGAACTAATT…
	Peptide sequence	MSGLGVGMELGSSMWMVLLCSVCALVALKWLLQNANSWLYETPLGEKQYSLPPGDLGWPFIGNMWSFLKAFKSSNPETFVNSLVSRFGRTGIYKAFMFGSPSVIVTTPESSKRVLTDDDAFKPGWPLSTLELIGKNSFIGISYEEHKRLRRLTAAPVNGHEALSMYMKYIEDMVVTSLEKWSKMGEIEFLTQLRKLTFRIIMYIFLSSESEPVMEALEREYTILNYGVRAMAINLPGFAYHKALKARKNLVSTFQSIVDERRAQRKSGNYMPKKKDMMDALLDVVDDDGRKLTDSEIIDVLLMYLNAGHESSGHIMMWATVFLQKHPEYFQKAKAEQEEILKRRPPTQKGLTLKEYREMDYLSNVIDETLRVVTFSLTVFREAKKDVNINGYSIPKGWK…
PpKAO3-Prupe.2G108400	Genomic sequence	ATGTTGGGTTTGGTTTTGGGAGTTGGAAGGGAGCTTGGTTCCTCCATGTGGGTGGTCCTTTTGTGCAGCCTTGGTGCTCTTGTGGCCCTCAAATGGCTTCTGCAGAATGCAAATTCCTGGTACTATGAAACCCCGCTGGGTGAAAAGAAGTACTCTCTCCCTCCTGGTGACTTGGGCTGGCCTTTCATTGGCAACATGTGGTCTTTTCTAAGAGCTTTCAAGTCCTCCAACCCTGAAGCCTTCCTCAACTCCATGGTTTCCAGGTTCACATCTCTCTCTCTCTCTCTCTCTCGTCTACAATTATATGTATTTTCTTTACTTTCTCTAGGCCAGATGAATTATCTAGTAATATCAATTTACAGTATCTAGTACATTGTCGATATTCTGGTAACCATTACC…
	CDS sequence	ATGTTGGGTTTGGTTTTGGGAGTTGGAAGGGAGCTTGGTTCCTCCATGTGGGTGGTCCTTTTGTGCAGCCTTGGTGCTCTTGTGGCCCTCAAATGGCTTCTGCAGAATGCAAATTCCTGGTACTATGAAACCCCGCTGGGTGAAAAGAAGTACTCTCTCCCTCCTGGTGACTTGGGCTGGCCTTTCATTGGCAACATGTGGTCTTTTCTAAGAGCTTTCAAGTCCTCCAACCCTGAAGCCTTCCTCAACTCCATGGTTTCCAGGTTTGGTCGTACTGGAATCTACAAAACCTTCATGTTTGGGAGCCCAAGTATCATCGTTACAACGCCTGAAGCAAGTAAAAAAGTTTTGACAGATGATGAGGCATTTAAACCCGGGTGGCCTATTTCCACAGAGGAA…
	Peptide sequence	MLGLVLGVGRELGSSMWVVLLCSLGALVALKWLLQNANSWYYETPLGEKKYSLPPGDLGWPFIGNMWSFLRAFKSSNPEAFLNSMVSRFGRTGIYKTFMFGSPSIIVTTPEASKKVLTDDEAFKPGWPISTEELIGKNSFTSISFEEHKRLRKLTAAPVNGYEALSVYTTYIEERVISSLEKWSKMGEIEFLTQLRKLTFRIIMYIFLSSESEPVMEALEKEYTILNYGVRAMAINLPGFAYHKALKARKNLVSAFQSIVDDRRAQRKAGNYVAKKKDMMDALLDVVDDDGRKLTDAEIIDVLLMYLNAGHESSGHTMMWAAVFLQKHPKFFQKAKAEQEEIVKRRPPTQKGMTFKEYREMEYLSQVIDETLRVVTFSLTVFREAKKDVNINGYSVPKG…
PpKAO4-Prupe.2G108600	Genomic sequence	ATGTGGTCTTTTCTCAGAGCTTTCAAGTCCTCCAACCCTGAAGCCTTCCTCAACTCCATGGTTTCCAGGTTCACATCTCTCTCTCTCTCTCTCTCTCGTCTACAATTATATGTATTTTCTTTACTTTCTCTAGGCCAGATGAATTATCTAGTAATATCAATTTACAGTATCTAGTACATTGTCGATATTCTGGTAACCATTACCCTCAATTCTTTTACAAAATAAAATGCTGGAGGCATTTTGATATGGTAATATGATGCCGTAAGGATTCGAACTTGAAACCTTTGATCTACAGGACACGGCCATTTTCCACTAGACTAGACCCGTTGGCAGTTATACCAATGTTTTTGATGATGTGAATGGAAGAGTTTCTTTATGCTCTCCACTTTTGGTCACTTC…
	CDS sequence	ATGTGGTCTTTTCTCAGAGCTTTCAAGTCCTCCAACCCTGAAGCCTTCCTCAACTCCATGGTTTCCAGGTTTGGTCGTACTGGAATCTACAAAACCTTCATGTTTGGGAGCCCAAGTATCATCGTTACAACGCCTGAAGCAAGTAAAAAAGTTTTGACAGATGATGAGGCATTTAAACCCGGGTGGCCTATTTCCACAGAGGAACTAATTGGAAAGAACTCATTCACTAGTATATCGTTTGAAGAACACAAACGTCTACGAAAGCTAACAGCAGCTCCAGTCAATGGTTATGAAGCATTGTCCGTGTACACGACGTATATCGAAGAGAGGGTCATATCATCTTTGGAGAAATGGTCCAAAATGGGAGAAATAGAGTTCTTAACTCAACTCAGAAAGCTT…
	Peptide sequence	MWSFLRAFKSSNPEAFLNSMVSRFGRTGIYKTFMFGSPSIIVTTPEASKKVLTDDEAFKPGWPISTEELIGKNSFTSISFEEHKRLRKLTAAPVNGYEALSVYTTYIEERVISSLEKWSKMGEIEFLTQLRKLTFRIIMYIFLSSESEPVMEALEKEYTILNYGVRAMAINLPGFAYHKALKARKNLVSTFQSIVDDRRAQRKAGNYVAKKKDMMDALLDVVDDDGRKLTDAEIIDVLLMYLNAGHESSGHTMMWAAVFLQKHPKFFQKAKAEQEGIVKRRPPTQKGMTFKEYREMEYLSQVIDETLRVVTFSLTVFREAKKDVNINGYSVPKGWKVLVWFRSIHYDSEIYPNPLEFNPDRWDNYTPKPLTFLPFGAGSRLCPGNDLAKLEIAIFLHHF…
PpKAO5-Prupe.2G108700	Genomic sequence	ATGTGGATGGTCCTTTTGTGCAGCCTTGGTGCTCTTGTGGCCCTTAAATGGCTTCTGCAGAGTGCAAATTCCTGGTACTATGAAACCCCGCTGGGTGAAAAGAAGTACTCTCTCCCTCCTGGTGACTTGAGCTGGCCTTTCATTGGCAACATGTGGTCTTTTCTCAGAGCTTTCAAGTCCTCCAACCCTGAAGCCTTCCTCAACTCCATGGTTTCCAGGTTCACACCTCTCTCTCTCTCTCTCTCTCTCTCTCTCTCTCGTCTACAATTATATGTATTTTCTTTACTTTCTCTAGGCCAGATGAATTATCTAGTAATATCAATTTACAGTATCTAGTACATTGTCGATATTCTGGTAACCATTACCCTCAATTCTTTTACAAAATAAAATACTGGAGGC…
	CDS sequence	ATGTGGATGGTCCTTTTGTGCAGCCTTGGTGCTCTTGTGGCCCTTAAATGGCTTCTGCAGAGTGCAAATTCCTGGTACTATGAAACCCCGCTGGGTGAAAAGAAGTACTCTCTCCCTCCTGGTGACTTGAGCTGGCCTTTCATTGGCAACATGTGGTCTTTTCTCAGAGCTTTCAAGTCCTCCAACCCTGAAGCCTTCCTCAACTCCATGGTTTCCAGGTTTGGTCGTACTGGAATCTACAAAACCTTCATGTTTGGGAGCCCAAGTATCGTCGTTACAACGCCTGAAGCAAGTAAAAAAGTTTTGACAGATGATGATGCATTTAAACCCGGGTGGCCTATTTCCACAGAGGAACTAATTGGAAAGAACTCATTCACTAGTATATCGTTTGAAGAACAC…
	Peptide sequence	MWMVLLCSLGALVALKWLLQSANSWYYETPLGEKKYSLPPGDLSWPFIGNMWSFLRAFKSSNPEAFLNSMVSRFGRTGIYKTFMFGSPSIVVTTPEASKKVLTDDDAFKPGWPISTEELIGKNSFTSISFEEHKRLRKLTAAPVNGYEALSVYTTYIEERVISSLEKWSKMGEIEFLTQLRKLTFRIIMYIFLSSESEPVMEALEKEYTILNYGVRAMAINLPGFAYHKALKARKNLVSTFQSIVDDRRAQRKAGNYVAKKKDMMDALLDVVDDDGRKLTDAEIIDVLLMYLNAGHESSGHTMMWAAVFLQKHPKFFQKAKAEQEGIVKRRPPTQKGMTFKEYREMEYLSQVIDETLRVVTFSLTVFREAKKDVNINGYSVPKGWKVLVWFRSIHYDSE…
PpKAO6-Prupe.5G041400	Genomic sequence	ATGGAATTGGGTTTCTGGAGTTTGGTTTTCACAGCTTCAATTGGTGGGTTTGGTGCTTTGGTTTTGATCCTAAGGAGAGCAAATGAGTGGTATTTTGTGAGCAGATTGGGAGAAAGGCAGAAGACTCTGCCTCCAGGTGACATGGGCTGGCCTTTCCTTGGCAACACCTTGTCTTTCCTCAAGGCTTTAAAATCTGATGATCCTGATTCTTTCATCTCCAACTATGTCAAAAGGTCTCTCTCTCTCTCTCTCTCTCTCTCTCTCTCATTGTAACTCAAAGTTGAAACTATCTGATGAGAAATATATGCTAAACTTTTCTGTTGGTACCAGGTATGGCAGCACAGGAATTTACAAGGCCTATTTGTTTGGAAAGCCAACCATAATTGTTACAGCACCTGA…
	CDS sequence	ATGGAATTGGGTTTCTGGAGTTTGGTTTTCACAGCTTCAATTGGTGGGTTTGGTGCTTTGGTTTTGATCCTAAGGAGAGCAAATGAGTGGTATTTTGTGAGCAGATTGGGAGAAAGGCAGAAGACTCTGCCTCCAGGTGACATGGGCTGGCCTTTCCTTGGCAACACCTTGTCTTTCCTCAAGGCTTTAAAATCTGATGATCCTGATTCTTTCATCTCCAACTATGTCAAAAGGTATGGCAGCACAGGAATTTACAAGGCCTATTTGTTTGGAAAGCCAACCATAATTGTTACAGCACCTGAAACATGTAGGCAGGTCTTGATGGATAGTTTACAATTTAAGACTGGTTGGCCAAAATCAACTTCCGATTTAATGGGAAGGAAATCATTTATGAGCCTT…
	Peptide sequence	MELGFWSLVFTASIGGFGALVLILRRANEWYFVSRLGERQKTLPPGDMGWPFLGNTLSFLKALKSDDPDSFISNYVKRYGSTGIYKAYLFGKPTIIVTAPETCRQVLMDSLQFKTGWPKSTSDLMGRKSFMSLSEGEHKRLRRLTAAPISGHKALSMYHEYIKDAIVSSLDELAKAERPIEFLTEIRKITFKIIMFIFLSCETGPMMETMEKEYAILNHGLRAMAINLPGFAFHKALKARKKMAMIIQDVVDGRRARKGNNLSQERTDLMDLLMEVEDENGKTLDDEEIIDIILMYLNAGYESTAHATLWATLFLNEHPEYYQKAKAEQVEILKRESSPEEGLNFKGTKQMEYLSKVINETLRVVNVSLYGYREAATDANVSGYTIPKGWKVMMWYRGV…
PpKAO7-Prupe.5G041500	Genomic sequence	ATGGTGTTGGGTTTCTGGAGTTTGGTTTTAACAGCTTCAATTGGTGGGTTTGGTGCTGTACTTTTGATCCTAAAGAGAGCAAATGAGTGGTACTTTGTAAGCAGATTGGGAGAAAAGCAGAACACTCTACCTCCAGGTGACATGGGCTGGCCTTTCATTGGCAACACCTTGTCTTTCCTCAAGGCTTTAAAATCTGATGATCCTGATTCTTTCATCTCAAACTGTGTCAAAAGGTCTCTCTCTCTCTCTCTCTCTCTCTCTCTCTCTCTCTCTCTCTCTCTCTCTCTCTCTCTCTCTCTCTCTCTCTCCCATTGTAACTCAAAGTTGAAGCAATTTGATGAGAAATCGAGTATATTCTTAACTTTTCTGTTGGTACCAGGTATGGCAGCACAGGAATTT…
	CDS sequence	ATGGTGTTGGGTTTCTGGAGTTTGGTTTTAACAGCTTCAATTGGTGGGTTTGGTGCTGTACTTTTGATCCTAAAGAGAGCAAATGAGTGGTACTTTGTAAGCAGATTGGGAGAAAAGCAGAACACTCTACCTCCAGGTGACATGGGCTGGCCTTTCATTGGCAACACCTTGTCTTTCCTCAAGGCTTTAAAATCTGATGATCCTGATTCTTTCATCTCAAACTGTGTCAAAAGGTATGGCAGCACAGGAATTTACAAGGCCTATTTGTTTGGAAAGCCAACCATAATTGCTACAGCACCTGAAACATGTAGGCAGGTCTTGATGGATAGTTTACAATTTAAGACTGGTTGGCCAAAAGCGACTGCTGAGTTAATGGGAAGGAAATCATTTGTGACCCTT…
	Peptide sequence	MVLGFWSLVLTASIGGFGAVLLILKRANEWYFVSRLGEKQNTLPPGDMGWPFIGNTLSFLKALKSDDPDSFISNCVKRYGSTGIYKAYLFGKPTIIATAPETCRQVLMDSLQFKTGWPKATAELMGRKSFVTLPEEEHKRLRRLTAAPISGHKALSMYHEYIKHVTVSSLDELAKADRPIEFLSEIRKITFKIIMFIFLSCETGPMMETMEKEYAILNHGLRAMAINLPGFAFHKALKARKKMAKIIQDVVDERRARKVNNLSRERTDLMDLLMEAEDENGKTLDNEEIIDIILMYLNAGHESSAHATLWAILFLHEHPEYYKKAKAEQMEILKRASSPEEGLDFKETKQMEYLSKVIDETLRVVNISLYSYREATTDANVAGYTIPKGWKVMMWYRSV…
PpGA20ox1-Prupe.2G286800	Genomic sequence	ATGGCAATTGAGTGCATGATCACAACAAGAAGAAGCACGCAATCCATGGCTCAACCCCCCTCCCTAAAAACAGAGCACAAACAAGATGACCAAAAACCATTAGTTTTTGATGCCTCAGTGCTCAGGTACCAGACAGAAATACCAAAACAGTTCATATGGCCTGATGAGGAAAAGCCCTGCGCAAACACCCCTGAGCTCCAAGTCCCTCTTATAGACTTGGGTGGTTTTCTCTCTGGAAACAAACAAGCTGCAACGAAAGCCTCCACAATTGTAGGCGAGGCCTGCCAAAAGCATGGCTTTTTCCTTGTTGTGAATCATGGTGTTGACAATCAACTCATAGCCGATGCTCATCGCTACATGGATGATTTTTTCGGGTTGCCTCTGTCTGAAAAACAGAGA…
	CDS sequence	ATGGCAATTGAGTGCATGATCACAACAAGAAGAAGCACGCAATCCATGGCTCAACCCCCCTCCCTAAAAACAGAGCACAAACAAGATGACCAAAAACCATTAGTTTTTGATGCCTCAGTGCTCAGGTACCAGACAGAAATACCAAAACAGTTCATATGGCCTGATGAGGAAAAGCCCTGCGCAAACACCCCTGAGCTCCAAGTCCCTCTTATAGACTTGGGTGGTTTTCTCTCTGGAAACAAACAAGCTGCAACGAAAGCCTCCACAATTGTAGGCGAGGCCTGCCAAAAGCATGGCTTTTTCCTTGTTGTGAATCATGGTGTTGACAATCAACTCATAGCCGATGCTCATCGCTACATGGATGATTTTTTCGGGTTGCCTCTGTCTGAAAAACAGAGA…
	Peptide sequence	MAIECMITTRRSTQSMAQPPSLKTEHKQDDQKPLVFDASVLRYQTEIPKQFIWPDEEKPCANTPELQVPLIDLGGFLSGNKQAATKASTIVGEACQKHGFFLVVNHGVDNQLIADAHRYMDDFFGLPLSEKQRAQRLLGEHCGYASSFTGRFSSKLPWKETLSFRYSADKSSSSIVQDYLCSKMGEEFKEFGRVYQDYSEAMSTLSIGIMELLGLSLGVDRAHFKEFFEDNDSIMRLNYYPPCQKPDQTLGTGPHCDPTSLTILHQDQVGGLEVFVDDKWHSISPNLNAFVVNIGDTFMALSNGRYKSCLHRAVVNSQTPRKSLAFFLCPRDDKVVKPPNGLVDDTSCPRIYPDFTWPMLLEFTQKHYRADMKTLQVFSNWLQQKSS*
PpGA20ox2-Prupe.2G150700	Genomic sequence	ATGCTAAGCATGCCAATGCCGCCTCCTCAACATCTCCCACCAACAAATGAAGCAAAGAATGAAAATGAAGAAAACCCTTTGGTTTTTGATGCTTCAGTTGCTCAGTACCAATCCAGCATACCCTCCAAATTCATATGGCCCGACCACGAGAAGCCATGCCCTGAGCCGCCAGAGCTTCCAGTTCCTCACATTGACATGAAAGGCTTTCTCACAGGGGACACTAGGGAGGTCTCAAACGCGACTTGTTTAGTCGATGAGGCATGCAGGAAGCATGGATTTTTCCTCGTTGTTAATCATGGAGTTGATTCGCAGCTCATAGCAAAAGCTCATGAATACATGGACTTGTTCTTTGGCATGCAACTCTCACAGAAGCAAAGGGCTCAGAGAAAGACTGGTGAC…
	CDS sequence	ATGCTAAGCATGCCAATGCCGCCTCCTCAACATCTCCCACCAACAAATGAAGCAAAGAATGAAAATGAAGAAAACCCTTTGGTTTTTGATGCTTCAGTTGCTCAGTACCAATCCAGCATACCCTCCAAATTCATATGGCCCGACCACGAGAAGCCATGCCCTGAGCCGCCAGAGCTTCCAGTTCCTCACATTGACATGAAAGGCTTTCTCACAGGGGACACTAGGGAGGTCTCAAACGCGACTTGTTTAGTCGATGAGGCATGCAGGAAGCATGGATTTTTCCTCGTTGTTAATCATGGAGTTGATTCGCAGCTCATAGCAAAAGCTCATGAATACATGGACTTGTTCTTTGGCATGCAACTCTCACAGAAGCAAAGGGCTCAGAGAAAGACTGGTGAC…
	Peptide sequence	MLSMPMPPPQHLPPTNEAKNENEENPLVFDASVAQYQSSIPSKFIWPDHEKPCPEPPELPVPHIDMKGFLTGDTREVSNATCLVDEACRKHGFFLVVNHGVDSQLIAKAHEYMDLFFGMQLSQKQRAQRKTGDHCGYASSFIGRFSSKLPWKETLSFRYSADSHCSVNDYFVNVMGEDFKEIGKVYQEYCEAVSNLSSGIMELLGMSLGVGQEYFREFFEGNDSIMRLNYYPRCQKPDLTLGTGPHCDPTSLTILHQDQVGGLQVFVDEKWRSVTPKPDAFVVNIGDTFMALSNGIYKSCLHRAVVNNRTVRKSLTFFLCPKKDRVVTPPRGLVDSKSPRMYPDFTWPTLLEFTQKHYRADMKTLDAFSDWIINKNN*
PpGA20ox3-Prupe.1G442300	Genomic sequence	ATGCGCCAGTGGTGGATCTTGAGGGTTTCTTCAAGGGTGATGTTGTGGCAACTGAGAATGCTGCCAAGCTCATTAATTAGGTCATCTTGCTTGAGCCATGGATTTTTCCTAGTGACCAACCATAAGGTCGATGCATATCTCATCCAACTCGCTTATGATCATGTGGATCATCTTTTCAATCTTCCCATCGAGGAGAAAATAAAGGTACAGAGGTGTCCTGGTAGCCCTTATGGCTATTCGGGTGCCCATATGGATTGATTTGCGTCCAATTTGCCATGGAAGGAAACTTTTTCGTTTGCTTTCTAGGAAGGTCCAGACCCAATTGTGGCCAATTACTTCGAATTTACTATGAGTAGGGTAATGTTATATGTACGTATGTATCACATATTATTATAGTTA…
	CDS sequence	ATGCGCCAGTGGTGGATCTTGAGGGTTTCTTCAAGGGTGATGTTGTGGCAACTGAGAATGCTGCCAAGCTCATTAATTAGGTCATCTTGCTTGAGCCATGGATTTTTCCTAGTGACCAACCATAAGGTCGATGCATATCTCATCCAACTCGCTTATGATCATGTGGATCATCTTTTCAATCTTCCCATCGAGGAGAAAATAAAGGTTGTATATCAAAAGTATAATGAAGCAATGCACGGTTTGGCTCTTTCAATTATGGAACTCTTGGCAATCGGATTGGGAGTGGATCGGATGCTCTACAGAGAGTTCTTCGAAGATGCTGTGTCTGTCATGAGAACCAACTTATATCCAACTTGCCAAGAGCCAAATCTTTCTCTTGGAACGGGACCTCATTGCGAT…
	Peptide sequence	MRQWWILRVSSRVMLWQLRMLPSSLIRSSCLSHGFFLVTNHKVDAYLIQLAYDHVDHLFNLPIEEKIKVVYQKYNEAMHGLALSIMELLAIGLGVDRMLYREFFEDAVSVMRTNLYPTCQEPNLSLGTGPHCDSNALTILHQDLVGGLDVFVDNKWQKVRPIPGALVINIGGVFAALSNGIYRSSLHRAVVNSHKERRSSVFFMCPRADKLVKLAEELVPTSEGAQESFRISHGQIYSKLL*
PpGA20ox4-Prupe.1G442200	Genomic sequence	ATGGATTCAAGTGCCTCTGTTGTCTTGTCCTCTCCATGCGCAAAGCTTCCAAACCTTGAAGGAAACCATGGCAATATCGAAAAGGGAGGCGTTGCTCCTTTTATTGACTCAGCTTTCCTTCAAAAACAATCCCAAGTGCCCACTGGTTTCGTTTGGCCTGAGGCAGACTTGGTTTCTGCTCATCAAGAGCTCAATGAACCACTGGTGGATCTTGAGGGTTTCTTCAAGGGTGATGTTGTGGCAACTGAGAATGCTGCCAAGGCCATTAGGTCATCTTGCGTGAGCCATGGTTTTTTCCAAGTGATCAACCATGGGGTCGATCTAAATCTCATCAAACTCGCTGATGATCATTTGGATAAATTCTTCAAGCTTCCTGTAGAGGAGAAAGCAAAGGTAAAG…
	CDS sequence	ATGGATTCAAGTGCCTCTGTTGTCTTGTCCTCTCCATGCGCAAAGCTTCCAAACCTTGAAGGAAACCATGGCAATATCGAAAAGGGAGGCGTTGCTCCTTTTATTGACTCAGCTTTCCTTCAAAAACAATCCCAAGTGCCCACTGGTTTCGTTTGGCCTGAGGCAGACTTGGTTTCTGCTCATCAAGAGCTCAATGAACCACTGGTGGATCTTGAGGGTTTCTTCAAGGGTGATGTTGTGGCAACTGAGAATGCTGCCAAGGCCATTAGGTCATCTTGCGTGAGCCATGGTTTTTTCCAAGTGATCAACCATGGGGTCGATCTAAATCTCATCAAACTCGCTGATGATCATTTGGATAAATTCTTCAAGCTTCCTGTAGAGGAGAAAGCAAAGGTAAAG…
	Peptide sequence	MDSSASVVLSSPCAKLPNLEGNHGNIEKGGVAPFIDSAFLQKQSQVPTGFVWPEADLVSAHQELNEPLVDLEGFFKGDVVATENAAKAIRSSCVSHGFFQVINHGVDLNLIKLADDHLDKFFKLPVEEKAKVKRCPGSPYGYSGSHADRFSAKLPWKETLSFAFHQGPNPVVADFCKSKLGKDFEETGRVYQKYCEAMHNLALSITELLAISLKVDRMHYREFFEDAHSILRCNFYPTCQEPSLSLGTGPHCDPISLTILYQDQVRGLDVFVNNLWQTVRPIQGALVINIGDTFSALTNGMYKSCLHRAVVNSQKERRSMAFFLCPRDDKVVKPPEDLLCIEGMTRKFPDFTWSDFLRFTQYNYRPDETTLQKFSNWLLAADNNKHL*
PpGA20ox5-Prupe.1G535600	Genomic sequence	ATGGCTTCAAGTCCCTCTGTTCTCTTGTCCTCTCCTCCTCCTACAGCAAAGGATGGTTCTCGTTTTATTGACTCAAATTACCTGCAAAAACAATCCCATGTGCCCGCTAATTTCAAATGGCCTGAGGAGGACGCGGCTTCTGCTCAAGAAGAGCTGAATGCTCCAGTAGTGGATCTTGAGGGCTTCTTCAATGGTGATGTTGTGGCAACTGAGAATGCTGCCAAGCTCATTAGGTCTTCTTGCTTGAGGCACGGCTTTTTCCAAGTGACCAACCATAGGGTTGATGCAGATCTCATCCAACTCGCTTATGATCATGTGGATGATTTCTTCAATCTTCCCATCGAGGAGAAAATAAAGGTCCAGAGGCGTCCTGGTAGCCCTTATGGCTATTCGGGTGCC…
	CDS sequence	ATGGCTTCAAGTCCCTCTGTTCTCTTGTCCTCTCCTCCTCCTACAGCAAAGGATGGTTCTCGTTTTATTGACTCAAATTACCTGCAAAAACAATCCCATGTGCCCGCTAATTTCAAATGGCCTGAGGAGGACGCGGCTTCTGCTCAAGAAGAGCTGAATGCTCCAGTAGTGGATCTTGAGGGCTTCTTCAATGGTGATGTTGTGGCAACTGAGAATGCTGCCAAGCTCATTAGGTCTTCTTGCTTGAGGCACGGCTTTTTCCAAGTGACCAACCATAGGGTTGATGCAGATCTCATCCAACTCGCTTATGATCATGTGGATGATTTCTTCAATCTTCCCATCGAGGAGAAAATAAAGGTCCAGAGGCGTCCTGGTAGCCCTTATGGCTATTCGGGTGCC…
	Peptide sequence	MASSPSVLLSSPPPTAKDGSRFIDSNYLQKQSHVPANFKWPEEDAASAQEELNAPVVDLEGFFNGDVVATENAAKLIRSSCLRHGFFQVTNHRVDADLIQLAYDHVDDFFNLPIEEKIKVQRRPGSPYGYSGAHMDRFSSNLPWKETFSFAFQDGPEKTVADYFKFTISKDFEQTGLVYQKYSEAMHSLSLSIMELLAIGLGVDRMLYREFFEDAVSIMRTNLYPTCQEPNLSLGTGPHCDPNALTILHQDLVGGLDVFVDNKWHKVRPVLGALVINIGDVFAALSNGIYRSCLHRAAVNSHKERRSLVFFMCPRADKVVKPAEELVRKSEGGTRKFPDFTWSDLLEFTQNHYRVNETTLENFTDWFLSADRSNFKPTHFKTSH*
PpGA20ox6-Prupe.1G535900	Genomic sequence	ATGGCTTCAAGTCCCTCTGTTCTCTTGTCCTCTCCTCCTCCCACAGCAAAGGATGGTTCCCGTTTTATTGACTCAAATTACCTGCAAAAACAATCCCATGTGCCCGCTAATTTCAAATGGCCTGAGGAGGACGCGGCTTCTGCTCAAGAAGAGCTGAATGCGCCAGTAGTGGATCTTGAGGGCTTCTTCAATGGTGATGTTGTGGCAACTGAGAATGCTGCCAAGCTCATTAGGTCTTCTTGCTTGAGGCACGGCTTTTTCCAAGTGACCAACCATAGGGTTGATGCAGATCTCATCCAACTCGCTTATGATCATGTGGATGATTTCTTCAATCTTCCCATCGAGGAGAAAATAAAGGTACAGAGGCGTCCTGGTAGCCCTTATGGCTATTCGGGTGCC…
	CDS sequence	ATGGCTTCAAGTCCCTCTGTTCTCTTGTCCTCTCCTCCTCCCACAGCAAAGGATGGTTCCCGTTTTATTGACTCAAATTACCTGCAAAAACAATCCCATGTGCCCGCTAATTTCAAATGGCCTGAGGAGGACGCGGCTTCTGCTCAAGAAGAGCTGAATGCGCCAGTAGTGGATCTTGAGGGCTTCTTCAATGGTGATGTTGTGGCAACTGAGAATGCTGCCAAGCTCATTAGGTCTTCTTGCTTGAGGCACGGCTTTTTCCAAGTGACCAACCATAGGGTTGATGCAGATCTCATCCAACTCGCTTATGATCATGTGGATGATTTCTTCAATCTTCCCATCGAGGAGAAAATAAAGGTACAGAGGCGTCCTGGTAGCCCTTATGGCTATTCGGGTGCC…
	Peptide sequence	MASSPSVLLSSPPPTAKDGSRFIDSNYLQKQSHVPANFKWPEEDAASAQEELNAPVVDLEGFFNGDVVATENAAKLIRSSCLRHGFFQVTNHRVDADLIQLAYDHVDDFFNLPIEEKIKVQRRPGSPYGYSGAHMDRFSSNLPWKETFSFAFQDGPEKTVADYFKFTISKDFEQTGLVYQKYSEAMHSLSLSIMELLAIGLGVDRMLYREFFEDAVSIMRTNLYPTCQEPNLSLGTGPHCDPNALTILHQDLVGGLDVFVDNKWHKVRPVLGALVINIGDVFAALSNGIYRSCLHRAAVNSHKERRSLVFFMCPRADKV
PpGA3ox1-Prupe.3G075600	Genomic sequence	ATGCCTGCAAGACTCTCTGATGCCTTCAAATCCCACCCTCTCAATCTCCAACTGAAGCACCCAGATTTCAGCTCATTGCAGGAGCTTCCAGACTCCTATGCATGGAGCCAAAACGATGACCAGTACCCTTCTTCTCCGGGCTCATTTGGGGCAGAGCAAGACTCTGTTCCAGTCATTGATCTCTCCGACCCCAATGCCCTTAAGCTCACAGGCCATGCATGTCGAACTTGGGGTGTCTTCCAAGTCACCAACCATGGCATCCCGAGCAAGCTTCTTGACGACATTGAATCTGCTGGCAGAAGCCTTTTCTCTCTGCCGGTTCAGCAGAAGCTCAAGGCCGCTCGATCGCCGGACGGCATTTCCGGCTATGGCTTTGCTCGGATATCTTCGTTTTTTCAG…
	CDS sequence	ATGCCTGCAAGACTCTCTGATGCCTTCAAATCCCACCCTCTCAATCTCCAACTGAAGCACCCAGATTTCAGCTCATTGCAGGAGCTTCCAGACTCCTATGCATGGAGCCAAAACGATGACCAGTACCCTTCTTCTCCGGGCTCATTTGGGGCAGAGCAAGACTCTGTTCCAGTCATTGATCTCTCCGACCCCAATGCCCTTAAGCTCACAGGCCATGCATGTCGAACTTGGGGTGTCTTCCAAGTCACCAACCATGGCATCCCGAGCAAGCTTCTTGACGACATTGAATCTGCTGGCAGAAGCCTTTTCTCTCTGCCGGTTCAGCAGAAGCTCAAGGCCGCTCGATCGCCGGACGGCATTTCCGGCTATGGCTTTGCTCGGATATCTTCGTTTTTTCAG…
	Peptide sequence	MPARLSDAFKSHPLNLQLKHPDFSSLQELPDSYAWSQNDDQYPSSPGSFGAEQDSVPVIDLSDPNALKLTGHACRTWGVFQVTNHGIPSKLLDDIESAGRSLFSLPVQQKLKAARSPDGISGYGFARISSFFQKLMWSEGFTIVGSPLDHFRQLWPQDYNKFCNIIEEYEKEMKKLAGRLMWLMLGSLGISKEDVKWAGPKGDFRDASAALQLNSYPACPDPDRAMGLAAHTDSTLLTILYQNNTSGLQVLREGTRWVTVPPLPGALVVNVGDLIHILSNGLYPSVLHQAVVNRSRHRLSIAYLYGPPDSVQISPLSKLLGPSQPPLYRPITWNEYLGTKAKHFNKALSSVRLCAPLNALVDVSDHNSVKVG*
PpGA3ox2-Prupe.2G061700	Genomic sequence	ATGGCTCCAACTGCAACAGCCCCTGATGCTCACAACTCCAAAACTTTCGATGTTATTCTGGGCAAGGTACCAGATGACTTCAAGTCATTGCATGAGATACCAGAAGAGTATGCATGGACAAACCTCAATGAACATCCATCTTTAGACTCAGATTCTGTGCCCATCATTGATCTAAATGACCCAAATGCCTCCCAACTCATAAGCCATGCATGCACGACTTGGGGTGTGTTCCAACTCATAAATCATGGCGTCCCCAACAATGTGGTTGAAGACATGGAATCTGTTGCTCAAAGCCTCTTCTCTCTACCAGCCGAACAAAAGCTCAAAGCAGCCCGAGGACCCGGTGGCATTTCTGGTTACGGCCCCCAGCTCATATCTGCCTTTTGGGATAAGAAACTT…
	CDS sequence	ATGGCTCCAACTGCAACAGCCCCTGATGCTCACAACTCCAAAACTTTCGATGTTATTCTGGGCAAGGTACCAGATGACTTCAAGTCATTGCATGAGATACCAGAAGAGTATGCATGGACAAACCTCAATGAACATCCATCTTTAGACTCAGATTCTGTGCCCATCATTGATCTAAATGACCCAAATGCCTCCCAACTCATAAGCCATGCATGCACGACTTGGGGTGTGTTCCAACTCATAAATCATGGCGTCCCCAACAATGTGGTTGAAGACATGGAATCTGTTGCTCAAAGCCTCTTCTCTCTACCAGCCGAACAAAAGCTCAAAGCAGCCCGAGGACCCGGTGGCATTTCTGGTTACGGCCCCCAGCTCATATCTGCCTTTTGGGATAAGAAACTT…
	Peptide sequence	MAPTATAPDAHNSKTFDVILGKVPDDFKSLHEIPEEYAWTNLNEHPSLDSDSVPIIDLNDPNASQLISHACTTWGVFQLINHGVPNNVVEDMESVAQSLFSLPAEQKLKAARGPGGISGYGPQLISAFWDKKLWSECFTILGSPLEHYAKLWPQGYTKICSITEEYDKELGRLCSRLMWIMLASLGISKEDVKWSGPKGDNQEAHVLQLNSYPACPDPDRAMGLVAHTDSTLVTIVHQSKICGLQVFQEGTGWFTVPPVPGAMVVNVGDLMHILSNGSYVSVLHRVLVNQTQPRLSVVYTYGPPDNVPISPIPKLLSASHPALYPPVTNWSEYIDTKTKLKGKALASLRLYEPRTN*
PpGA3ox3-Prupe.1G467600	Genomic sequence	ATGGGTGCTCTCGCAGAAGCCTATAAACACAGCCTCCTCGACAAGCAACCTATCCCCCTTGACTATGGCTCTGTCCGAACATTGCCTGAGTCCCATATATGGCTTGATCAGTCCGACGAGTCTCCATATGTGGCCCACTCCACCGGCCCGATATCGCCGCCAGTTATCGACCTCATGGATCCGGATGCTCCGAGGCTCATAATCCAGGCATGTGAGACATGGGGTGTCTTTCAACTGATAGGCCATGGCATTCCCACTAAACTTATGGAGGATGTGGAGTCTGAGGCTGAAAAATTGTTTGGTCTACCAGTTGACCAAAAATTGAAGGCCTTACGATCTCCAGGTGGGGGTGCAGGATACGGTCTCCCTCATATATCGCCATTTTTTAACAAGCATATG…
	CDS sequence	ATGGGTGCTCTCGCAGAAGCCTATAAACACAGCCTCCTCGACAAGCAACCTATCCCCCTTGACTATGGCTCTGTCCGAACATTGCCTGAGTCCCATATATGGCTTGATCAGTCCGACGAGTCTCCATATGTGGCCCACTCCACCGGCCCGATATCGCCGCCAGTTATCGACCTCATGGATCCGGATGCTCCGAGGCTCATAATCCAGGCATGTGAGACATGGGGTGTCTTTCAACTGATAGGCCATGGCATTCCCACTAAACTTATGGAGGATGTGGAGTCTGAGGCTGAAAAATTGTTTGGTCTACCAGTTGACCAAAAATTGAAGGCCTTACGATCTCCAGGTGGGGGTGCAGGATACGGTCTCCCTCATATATCGCCATTTTTTAACAAGCATATG…
	Peptide sequence	MGALAEAYKHSLLDKQPIPLDYGSVRTLPESHIWLDQSDESPYVAHSTGPISPPVIDLMDPDAPRLIIQACETWGVFQLIGHGIPTKLMEDVESEAEKLFGLPVDQKLKALRSPGGGAGYGLPHISPFFNKHMWHEGFTIMGSPIYHTRQLWPQAYQGFCETMVDYQNQLKALTEQLIRIIFKSLNINSEEVDWLKDSQGSSTALQLNSYPACPDPTRAMGLAPHTDTSLITILQSKTSGLQVFKEGAGWILVQPIPGALIVNVGDFLHILSNGVFTTVRHRVVVTHIQRFSAAHFYAPPGDVIVSPVMSKDFGGVPRYHSVSVKGYVESKGKHFEKALSLIKK*
PpGA3ox4-Prupe.1G467800	Genomic sequence	ATGGGTGCTCTCGCAGAATCCTATAAAGACACCCTTCTCGAACCGCAACACATCCCCCTTGACTATGGTTCTGTCCATACATTACCCGACTCCCATGTATGGCTTGATGAGTCCGACGAGTCTCCATCTGGGGTCCACTCCACTGGCCCGCCCGTTATCGACCTCGCGGATCCAGATTCTGCGAGGCTCATAATCCAGGCATGTGAGACATGGGGTGTGTTTCAACTGATAGGCCATGGCATTCCCACCAAGCTTATGGAGGATGTGCAGTCTGAGGCTGAAAAATTGTTTGATCTACCAGTTGACCAAAAGATGAAGGCCTTAAGATCTCCAGGGGGAAGCCAATCAGGATATGGTCTCCCTCCTATATCGCCATTTTTTGAAAAGCTTATGTGGCAC…
	CDS sequence	ATGGGTGCTCTCGCAGAATCCTATAAAGACACCCTTCTCGAACCGCAACACATCCCCCTTGACTATGGTTCTGTCCATACATTACCCGACTCCCATGTATGGCTTGATGAGTCCGACGAGTCTCCATCTGGGGTCCACTCCACTGGCCCGCCCGTTATCGACCTCGCGGATCCAGATTCTGCGAGGCTCATAATCCAGGCATGTGAGACATGGGGTGTGTTTCAACTGATAGGCCATGGCATTCCCACCAAGCTTATGGAGGATGTGCAGTCTGAGGCTGAAAAATTGTTTGATCTACCAGTTGACCAAAAGATGAAGGCCTTAAGATCTCCAGGGGGAAGCCAATCAGGATATGGTCTCCCTCCTATATCGCCATTTTTTGAAAAGCTTATGTGGCAC…
	Peptide sequence	MGALAESYKDTLLEPQHIPLDYGSVHTLPDSHVWLDESDESPSGVHSTGPPVIDLADPDSARLIIQACETWGVFQLIGHGIPTKLMEDVQSEAEKLFDLPVDQKMKALRSPGGSQSGYGLPPISPFFEKLMWHEGYHIMGSPIDHAKLLWPNDYQGFCDTMVHYRSQLKALTEQLIRIIFKSLNINPDEVAWLKESQGLSIGLQLNCYPPCPDPTRAMGIAPHTDTSLITVLQQSKVSGLQVFKEGAGWVLVQPVPGAITVNLGDFFHILSNGVFTTVRHRVVATRIRRLSFAYFYAPPGDFIVSPVLSKDFGEVPRYQTLSVKEYVGIKGKHFEKALSVIQN*
PpGA3ox5-Prupe.7G235400	Genomic sequence	ATGAACATCCACCTCTCTTCCCACCACCACCTCATCCCTCTCGACTTCAAATCCCTCGTCACCTTACCCAACTCCCACACTTGGGCTCCATCCTCCTCCGATCACCACCCGTTCCCCGAATCCGTACCGGTCATCGACCTATCCGACCCGAATGCCACCCCTCTGGTCCGCCTTGCCTGTGAGAAATGGGGTGTGTTCCAAGTCACCAACCATGGCGTTCCCATGAACCTCATCAAACAAACTCAGCTCCAAACCCATCGACTCTTCGCCCTCCCCAGAGACCAAAAACTCCGGGTCCTCCGCTCGCCCGATGGCTTCACCGGGTACGGGTCGGCCCGCATTTCTGACAACTTCCCCAAGCTGATGTGGTCGGAGGGTTTCTCGATGATGGGGTCTCCG…
	CDS sequence	ATGAACATCCACCTCTCTTCCCACCACCACCTCATCCCTCTCGACTTCAAATCCCTCGTCACCTTACCCAACTCCCACACTTGGGCTCCATCCTCCTCCGATCACCACCCGTTCCCCGAATCCGTACCGGTCATCGACCTATCCGACCCGAATGCCACCCCTCTGGTCCGCCTTGCCTGTGAGAAATGGGGTGTGTTCCAAGTCACCAACCATGGCGTTCCCATGAACCTCATCAAACAAACTCAGCTCCAAACCCATCGACTCTTCGCCCTCCCCAGAGACCAAAAACTCCGGGTCCTCCGCTCGCCCGATGGCTTCACCGGGTACGGGTCGGCCCGCATTTCTGACAACTTCCCCAAGCTGATGTGGTCGGAGGGTTTCTCGATGATGGGGTCTCCG…
	Peptide sequence	MNIHLSSHHHLIPLDFKSLVTLPNSHTWAPSSSDHHPFPESVPVIDLSDPNATPLVRLACEKWGVFQVTNHGVPMNLIKQTQLQTHRLFALPRDQKLRVLRSPDGFTGYGSARISDNFPKLMWSEGFSMMGSPLEHARQLWPLHHANFCNVMEEYQMEMKGLAAKLIELMLRSLGLNNEDVKWLRHPRSLLQLNSYPVCPDPTRAMGLAPHTDSSLLTLLYQTTTGGLQVLVDGVSWAPVYPTAGALVVNVGDLMHILSNGCFKSVVHRAIVNKVHHRISIAYFYGPPWDVKISPLMKLIDHNHPPLYQPVTWKEYLGYKATHFNKALELIRNDGGEIQAN*
